# Supplementary material for: A Time-Course Comparison of Skeletal Muscle Metabolomic Alterations in Walker-256 Tumour-Bearing Rats at Different Stages of Life
Source: Metabolites. 2021 Jun 20;11(6):404. doi: 10.3390/metabo11060404 (PMC8234487; doi:10.3390/metabo11060404)
Supplement: Supplementary file 1 [file metabolites-11-00404-s001.zip]

Archive with 2 entries (2 files):
- Chiocchetti et al Figure S1 (1).pdf
- Chiocchetti et al Supplementary Tables R2.pdf
